# Supplementary material for: Genomic Characterization of hlyF-positive Shiga Toxin–Producing Escherichia coli, Italy and the Netherlands, 2000–2019
Source: Emerg Infect Dis. 2021 Mar;27(3):853–61. doi: 10.3201/eid2703.203110 (PMC7920663; doi:10.3201/eid2703.203110)
Supplement: Appendix 2 — Further information on hlyF-positive Shiga toxin–producing Escherichia coli, Italy and the Netherlands, 2000–2019. [file 20-3110-Techapp-s2.xlsx]

## Sheet: Appendix 2 Table
	Article DOI: https://doi.org/10.3201/eid2703.203110
	Genomic Characterization of hlyF-positive Shiga Toxin–Producing Escherichia coli, Italy and the Netherlands, 2000–2019
	Appendix 2 Table. Distance matrix of allelic differences within the population of Shiga toxin–producing Escherichia coli strains harboring with extraintestinal pathogenic E. coli–associated virulence genes. The analysis included the RDEx444 strain from France; 2 Shiga toxin–producing E. coli O80:H2 strains negative for pR444_A plasmid (i.e., ED0867 and ED1301); and the set of 50 E. coli genomes d…
	2013C-4991	31707	364060-17	364061-17	364062-17.	364064-17	364068-17	364069-17	364073-17	364075-17	364077-17	364082-17	36549	37619	40963	CB12623	CM15-2	ED0448	ED0463B	ED0655	ED0656	ED0696	ED0812	ED0813	ED0840	ED0867	ED0884	ED0918	ED1000	ED1001	ED1029	ED1049	ED1152	ED1213	ED1232	ED1269	ED1273	ED1283	ED1284	ED1301	ED1304	ED1308	ED1319	ED1374	ED1381	ED1382	ED1386	EF0453	EF0475
2013C-4991	0	91	42	44	40	56	36	40	39	49	47	39	57	50	63	172	2052	155	160	40	168	36	51	46	36	50	47	50	46	41	41	44	36	54	39	41	41	2070	2070	45	56	49	68	52	35	59	61	35	88
31707	91	0	89	72	87	103	84	65	87	76	73	86	99	93	106	208	2054	194	200	87	209	84	99	94	84	98	93	98	93	89	87	91	97	100	100	88	89	2074	2074	93	104	98	95	100	95	109	107	95	135
364060-17	42	89	0	44	2	57	24	40	27	49	48	5	56	50	63	174	2050	159	164	40	172	37	52	47	37	51	47	48	44	40	41	44	48	55	50	43	42	2070	2070	46	55	48	68	52	46	59	59	44	89
364061-17	44	72	44	0	43	59	39	20	43	29	25	42	53	49	60	170	2058	153	158	42	167	39	54	49	39	53	49	53	47	44	43	46	50	57	53	45	44	2078	2078	48	59	53	48	55	49	63	62	48	91
364062-17.	40	87	2	43	0	55	21	38	25	47	46	3	54	49	61	172	2055	157	162	38	170	35	50	45	35	49	46	47	41	38	38	42	47	53	49	41	40	2078	2078	44	54	46	66	49	45	58	56	44	89
364064-17	56	103	57	59	55	0	50	53	52	63	61	54	72	68	76	185	2059	170	173	39	182	36	49	44	40	47	47	63	58	55	55	15	60	40	65	27	27	2081	2081	31	71	64	81	65	59	75	73	60	99
364068-17	36	84	24	39	21	50	0	34	20	43	42	20	52	47	59	170	2059	154	159	34	167	30	45	40	30	43	42	43	38	33	33	38	42	48	46	35	35	2081	2081	39	50	43	62	44	40	54	52	40	86
364069-17	40	65	40	20	38	53	34	0	38	24	17	37	48	44	55	164	2057	147	152	36	160	33	48	43	33	47	43	48	43	39	38	40	46	51	49	39	38	2078	2078	42	55	48	43	50	45	59	57	44	87
364073-17	39	87	27	43	25	52	20	38	0	47	46	24	55	51	61	170	2058	155	160	37	168	34	49	44	34	48	45	46	40	37	37	41	46	52	49	40	39	2080	2080	43	53	46	66	48	44	57	55	42	89
364075-17	49	76	49	29	47	63	43	24	47	0	31	46	57	53	63	172	2060	155	160	46	169	42	58	53	43	57	52	57	51	48	47	50	55	60	58	49	48	2081	2081	52	63	56	23	59	53	68	66	52	97
364077-17	47	73	48	25	46	61	42	17	46	31	0	45	56	52	63	172	2058	156	159	45	169	42	56	51	42	55	52	56	51	47	46	48	53	59	57	47	46	2079	2079	50	63	55	50	58	53	67	65	52	95
364082-17	39	86	5	42	3	54	20	37	24	46	45	0	53	48	60	171	2056	156	161	37	169	34	49	44	34	48	45	46	41	37	37	41	46	52	48	40	39	2079	2079	43	53	45	65	48	44	56	55	43	88
36549	57	99	56	53	54	72	52	48	55	57	56	53	0	35	10	178	2057	160	166	55	175	52	65	62	51	65	61	66	60	55	57	60	64	70	68	58	58	2077	2077	62	73	66	75	68	64	77	74	63	103
37619	50	93	50	49	49	68	47	44	51	53	52	48	35	0	43	173	2018	155	159	50	167	48	61	57	47	61	57	61	55	51	53	55	58	65	59	54	52	2037	2037	56	67	60	72	64	55	72	69	55	95
40963	63	106	63	60	61	76	59	55	61	63	63	60	10	43	0	180	2005	163	166	61	176	59	73	69	59	72	69	72	68	63	63	66	72	77	73	65	64	2026	2026	68	77	72	81	73	69	83	82	70	109
CB12623	172	208	174	170	172	185	170	164	170	172	172	171	178	173	180	0	2055	106	113	170	118	165	180	177	165	179	174	177	173	168	170	172	179	184	181	166	171	2078	2078	175	182	175	189	178	177	185	188	176	219
CM15-2	2052	2054	2050	2058	2055	2059	2059	2057	2058	2060	2058	2056	2057	2018	2005	2055	0	2059	2051	2056	2052	2056	2046	2054	2052	2048	2053	2060	2051	2046	2056	2058	2052	2054	2054	2013	2056	1798	1796	2052	2051	2049	2048	2050	2049	2057	2056	2051	2054
ED0448	155	194	159	153	157	170	154	147	155	155	156	156	160	155	163	106	2059	0	62	150	70	146	160	159	145	160	152	156	156	147	151	155	158	158	163	152	156	2079	2079	158	168	158	162	161	158	164	170	157	194
ED0463B	160	200	164	158	162	173	159	152	160	160	159	161	166	159	166	113	2051	62	0	158	34	154	167	164	155	163	162	166	162	157	158	160	167	172	168	155	160	2072	2073	164	173	166	176	169	166	174	178	165	201
ED0655	40	87	40	42	38	39	34	36	37	46	45	37	55	50	61	170	2056	150	158	0	167	17	34	29	23	33	30	45	42	38	39	26	43	33	48	25	24	2078	2078	28	54	46	59	49	43	56	55	42	82
ED0656	168	209	172	167	170	182	167	160	168	169	169	169	175	167	176	118	2052	70	34	167	0	163	173	172	163	173	171	173	171	165	167	168	177	181	179	165	169	2075	2074	173	182	175	186	177	175	183	185	173	208
ED0696	36	84	37	39	35	36	30	33	34	42	42	34	52	48	59	165	2056	146	154	17	163	0	27	24	16	28	23	38	37	31	31	23	37	30	43	21	21	2076	2077	25	51	41	57	46	38	51	50	40	78
ED0812	51	99	52	54	50	49	45	48	49	58	56	49	65	61	73	180	2046	160	167	34	173	27	0	9	27	19	34	52	45	44	46	36	51	40	58	33	33	2068	2066	36	64	56	67	59	53	62	60	55	89
ED0813	46	94	47	49	45	44	40	43	44	53	51	44	62	57	69	177	2054	159	164	29	172	24	9	0	28	14	33	51	48	43	43	31	48	40	53	27	29	2075	2075	33	59	51	70	56	48	61	60	50	86
ED0840	36	84	37	39	35	40	30	33	34	43	42	34	51	47	59	165	2052	145	155	23	163	16	27	28	0	34	25	40	35	29	31	25	37	34	43	25	25	2075	2073	27	51	42	55	44	39	49	48	40	79
ED0867	50	98	51	53	49	47	43	47	48	57	55	48	65	61	72	179	2048	160	163	33	173	28	19	14	34	0	38	56	52	49	49	34	54	45	59	33	32	2071	2070	37	63	57	76	60	54	67	66	54	93
ED0884	47	93	47	49	46	47	42	43	45	52	52	45	61	57	69	174	2053	152	162	30	171	23	34	33	25	38	0	49	46	42	43	34	46	41	53	32	32	2075	2074	33	59	51	66	57	48	60	60	50	86
ED0918	50	98	48	53	47	63	43	48	46	57	56	46	66	61	72	177	2060	156	166	45	173	38	52	51	40	56	49	0	36	31	32	50	51	55	55	48	49	2083	2083	51	25	16	71	48	51	23	52	49	92
ED1000	46	93	44	47	41	58	38	43	40	51	51	41	60	55	68	173	2051	156	162	42	171	37	45	48	35	52	46	36	0	24	29	46	49	52	52	43	44	2074	2073	44	44	38	64	43	50	47	51	49	92
ED1001	41	89	40	44	38	55	33	39	37	48	47	37	55	51	63	168	2046	147	157	38	165	31	44	43	29	49	42	31	24	0	20	40	43	46	48	36	39	2072	2070	44	41	33	61	37	44	42	43	44	85
ED1029	41	87	41	43	38	55	33	38	37	47	46	37	57	53	63	170	2056	151	158	39	167	31	46	43	31	49	43	32	29	20	0	43	43	49	49	37	40	2077	2077	44	43	34	62	41	44	43	46	46	89
ED1049	44	91	44	46	42	15	38	40	41	50	48	41	60	55	66	172	2058	155	160	26	168	23	36	31	25	34	34	50	46	40	43	0	49	27	52	14	14	2080	2081	18	58	51	69	50	47	62	62	47	87
ED1152	36	97	48	50	47	60	42	46	46	55	53	46	64	58	72	179	2052	158	167	43	177	37	51	48	37	54	46	51	49	43	43	49	0	56	39	46	47	2073	2074	51	60	52	68	58	35	58	57	40	93
ED1213	54	100	55	57	53	40	48	51	52	60	59	52	70	65	77	184	2054	158	172	33	181	30	40	40	34	45	41	55	52	46	49	27	56	0	59	25	13	2073	2074	20	67	59	66	59	52	66	61	54	91
ED1232	39	100	50	53	49	65	46	49	49	58	57	48	68	59	73	181	2054	163	168	48	179	43	58	53	43	59	53	55	52	48	49	52	39	59	0	51	50	2074	2073	51	62	54	72	60	37	66	66	43	96
ED1269	41	88	43	45	41	27	35	39	40	49	47	40	58	54	65	166	2013	152	155	25	165	21	33	27	25	33	32	48	43	36	37	14	46	25	51	0	13	2037	2037	17	56	49	67	50	46	59	58	46	86
ED1273	41	89	42	44	40	27	35	38	39	48	46	39	58	52	64	171	2056	156	160	24	169	21	33	29	25	32	32	49	44	39	40	14	47	13	50	13	0	2077	2077	10	56	49	67	50	45	60	58	45	85
ED1283	2070	2074	2070	2078	2078	2081	2081	2078	2080	2081	2079	2079	2077	2037	2026	2078	1798	2079	2072	2078	2075	2076	2068	2075	2075	2071	2075	2083	2074	2072	2077	2080	2073	2073	2074	2037	2077	0	11	2073	2076	2074	2069	2069	2072	2080	2079	2073	2073
ED1284	2070	2074	2070	2078	2078	2081	2081	2078	2080	2081	2079	2079	2077	2037	2026	2078	1796	2079	2073	2078	2074	2077	2066	2075	2073	2070	2074	2083	2073	2070	2077	2081	2074	2074	2073	2037	2077	11	0	2074	2076	2073	2069	2072	2072	2080	2080	2074	2074
ED1301	45	93	46	48	44	31	39	42	43	52	50	43	62	56	68	175	2052	158	164	28	173	25	36	33	27	37	33	51	44	44	44	18	51	20	51	17	10	2073	2074	0	59	53	71	51	49	62	62	47	86
ED1304	56	104	55	59	54	71	50	55	53	63	63	53	73	67	77	182	2051	168	173	54	182	51	64	59	51	63	59	25	44	41	43	58	60	67	62	56	56	2076	2076	59	0	24	79	57	59	18	63	58	103
ED1308	49	98	48	53	46	64	43	48	46	56	55	45	66	60	72	175	2049	158	166	46	175	41	56	51	42	57	51	16	38	33	34	51	52	59	54	49	49	2074	2073	53	24	0	71	48	51	26	56	50	94
ED1319	68	95	68	48	66	81	62	43	66	23	50	65	75	72	81	189	2048	162	176	59	186	57	67	70	55	76	66	71	64	61	62	69	68	66	72	67	67	2069	2069	71	79	71	0	76	69	78	75	69	112
ED1374	52	100	52	55	49	65	44	50	48	59	58	48	68	64	73	178	2050	161	169	49	177	46	59	56	44	60	57	48	43	37	41	50	58	59	60	50	50	2069	2072	51	57	48	76	0	56	59	60	54	95
ED1381	35	95	46	49	45	59	40	45	44	53	53	44	64	55	69	177	2049	158	166	43	175	38	53	48	39	54	48	51	50	44	44	47	35	52	37	46	45	2072	2072	49	59	51	69	56	0	62	59	39	88
ED1382	59	109	59	63	58	75	54	59	57	68	67	56	77	72	83	185	2057	164	174	56	183	51	62	61	49	67	60	23	47	42	43	62	58	66	66	59	60	2080	2080	62	18	26	78	59	62	0	62	60	104
ED1386	61	107	59	62	56	73	52	57	55	66	65	55	74	69	82	188	2056	170	178	55	185	50	60	60	48	66	60	52	51	43	46	62	57	61	66	58	58	2079	2080	62	63	56	75	60	59	62	0	63	106
EF0453	35	95	44	48	44	60	40	44	42	52	52	43	63	55	70	176	2051	157	165	42	173	40	55	50	40	54	50	49	49	44	46	47	40	54	43	46	45	2073	2074	47	58	50	69	54	39	60	63	0	90
EF0475	88	135	89	91	89	99	86	87	89	97	95	88	103	95	109	219	2054	194	201	82	208	78	89	86	79	93	86	92	92	85	89	87	93	91	96	86	85	2073	2074	86	103	94	112	95	88	104	106	90	0
EH1752	68	91	67	45	65	78	62	36	64	50	42	64	74	69	79	189	2062	173	177	63	185	60	74	69	60	73	69	75	69	66	66	65	72	77	75	63	64	2080	2080	68	82	75	69	75	72	86	85	71	111
EH1764	46	71	46	25	44	59	40	15	44	28	22	43	54	49	61	171	2059	153	157	42	166	39	54	49	39	53	49	54	48	45	44	46	51	57	55	45	44	2080	2080	48	61	54	47	56	51	65	63	50	90
EH2262	46	93	50	47	47	62	42	42	46	50	50	46	60	55	66	177	2060	161	166	45	172	42	57	52	41	56	54	56	52	47	47	50	54	58	58	48	47	2079	2079	49	63	56	69	58	53	68	66	52	97
EH2400	43	68	43	22	41	57	36	10	41	26	19	40	51	47	58	167	2058	149	155	39	163	37	52	47	37	51	47	51	46	42	41	44	49	54	52	42	42	2079	2079	46	58	51	44	53	48	62	60	47	90
EH2436	45	70	45	24	43	59	39	12	43	28	21	42	53	48	60	169	2055	152	157	41	167	39	54	49	39	53	49	53	48	44	43	46	51	56	54	45	44	2077	2077	48	60	53	46	56	50	64	62	49	92
EH2644	56	83	56	36	54	70	50	31	53	11	38	53	64	60	70	177	2060	162	167	53	176	48	65	60	50	64	59	64	58	55	54	57	62	67	65	56	54	2080	2081	59	69	63	30	64	60	75	72	59	104
EH2786	44	105	56	57	55	69	50	54	54	63	62	54	71	66	78	188	2060	173	177	52	185	49	64	59	48	63	59	63	59	55	55	56	50	67	53	55	54	2080	2080	58	68	63	80	66	49	73	73	47	102
EH2808	72	98	72	53	70	85	67	47	71	46	54	69	81	77	87	191	2056	174	178	69	187	66	78	74	66	78	74	81	76	72	71	72	79	83	81	71	70	2081	2081	74	87	80	64	81	77	92	90	75	119
EH2882	157	196	160	155	158	170	154	149	156	157	158	157	162	157	162	98	2061	97	102	155	107	151	166	163	151	165	161	164	158	154	156	158	164	169	167	153	157	2081	2081	161	171	164	174	166	164	173	176	161	204
EH3138	47	105	57	60	56	72	53	57	55	66	65	55	74	68	81	189	2061	172	179	56	188	53	68	63	52	67	64	65	61	56	58	60	52	71	56	57	58	2080	2080	62	72	64	84	68	52	76	76	50	105
EH3154	35	94	45	47	44	59	41	44	44	53	52	43	62	56	69	177	2058	163	168	43	175	39	54	49	40	53	50	52	49	45	46	46	40	57	43	45	43	2080	2080	48	58	53	70	55	38	64	63	38	92
EH3155	56	83	56	36	54	69	50	31	53	23	38	53	62	58	68	177	2060	159	165	53	174	50	65	60	50	63	58	63	59	55	54	57	62	67	65	56	55	2082	2082	58	70	63	42	65	60	74	73	58	103
EH3160	57	84	57	37	55	70	51	32	54	24	39	54	63	59	69	178	2060	160	166	54	175	51	66	61	51	64	59	64	60	56	55	58	63	68	66	57	56	2082	2082	59	71	64	43	66	61	75	74	59	104
EH3168	70	94	70	50	68	83	64	45	68	47	52	67	77	73	82	190	2059	176	180	67	188	64	79	74	64	77	72	77	73	69	68	70	75	80	79	70	69	2082	2082	72	84	78	66	79	73	89	87	73	118
EH3172	69	95	68	49	66	82	63	43	67	25	51	65	77	73	82	189	2062	173	178	66	187	62	78	73	63	77	72	76	71	68	67	70	75	79	78	69	68	2083	2083	72	82	75	43	79	73	87	85	71	116
EH3173	61	87	61	42	59	76	56	37	60	17	43	58	70	66	76	184	2061	167	171	59	180	55	71	66	56	69	65	70	64	61	60	63	68	73	71	62	61	2081	2081	65	76	69	36	72	66	81	79	65	110
EH3180	66	95	68	48	66	80	62	43	66	23	49	65	75	71	81	190	2063	174	178	64	186	60	76	71	62	75	70	76	70	67	66	68	74	77	77	67	65	2081	2081	69	82	75	42	78	71	87	85	71	114
EH3205	39	97	49	51	48	63	45	48	48	57	56	47	66	60	73	178	2055	164	170	47	180	43	57	54	42	58	54	57	50	49	50	51	44	62	47	50	48	2076	2076	52	63	57	72	59	42	67	68	42	95
EH3212	54	82	55	35	53	69	49	30	53	6	37	52	63	59	69	178	2061	160	165	52	174	48	64	59	49	63	58	62	56	53	52	56	61	66	64	54	54	2082	2082	58	68	61	29	65	59	72	72	58	103
EH3257	53	81	54	34	52	68	48	29	52	5	36	51	61	57	67	177	2059	160	165	51	174	47	63	58	48	62	56	62	55	52	51	55	60	65	62	53	53	2080	2080	57	68	61	28	64	58	73	71	57	102
EH3278	53	81	54	34	52	68	48	29	52	5	36	51	61	57	67	177	2059	160	165	51	174	47	63	58	48	62	56	62	55	52	51	55	60	65	62	53	53	2080	2080	57	68	61	28	64	58	73	71	57	102
EH3307	41	97	50	53	49	63	45	47	48	57	56	48	66	60	72	181	2048	164	170	47	179	44	58	53	44	57	54	58	53	49	50	51	45	62	50	50	49	2070	2070	53	63	58	76	60	46	67	68	45	88
EH3310	54	80	54	34	52	67	48	29	51	21	35	51	61	57	65	176	2057	160	165	51	174	48	61	58	48	62	57	62	56	51	52	54	60	64	63	54	52	2080	2080	57	68	60	38	63	58	73	70	57	101
EH3311	51	87	52	37	50	66	47	35	51	42	39	49	61	56	68	172	2052	161	166	50	173	47	61	57	47	61	58	61	55	51	51	53	59	64	60	53	52	2072	2072	56	68	60	60	62	58	72	71	57	100
EH3315	51	87	52	37	50	66	47	35	51	42	39	49	61	56	68	172	2052	161	166	50	173	47	61	57	47	61	58	61	55	51	51	53	59	64	60	53	52	2072	2072	56	68	60	60	62	58	72	71	57	100
EH3320	51	78	51	31	49	65	45	26	49	18	33	48	58	54	64	172	2058	155	160	48	168	45	59	55	45	59	53	58	54	50	49	52	57	63	60	51	50	2081	2081	54	65	58	37	61	55	70	67	54	99
EH3338	53	80	53	33	51	67	47	28	51	20	35	50	60	56	66	174	2059	156	162	50	171	47	62	57	47	60	55	60	56	52	51	54	59	64	62	53	52	2081	2081	55	67	60	39	62	57	71	70	55	100
H39-78	33	81	34	36	32	42	27	31	31	40	39	31	49	44	57	166	2057	149	154	25	163	22	37	33	22	37	33	40	35	31	31	30	37	39	42	28	28	2077	2077	32	48	41	58	42	37	51	48	37	67
LMFS-V-JF-008	2076	2077	2072	2082	2080	2084	2083	2082	2083	2083	2083	2081	2081	2042	2030	2078	1804	2077	2072	2080	2074	2079	2070	2078	2075	2073	2077	2084	2076	2071	2079	2082	2077	2075	2077	2041	2079	1639	1637	2076	2074	2072	2070	2073	2074	2079	2081	2075	2075
LMFS-V-JF-010	2264	2265	2261	2271	2270	2270	2272	2272	2271	2273	2272	2271	2271	2231	2219	2266	2264	2267	2263	2269	2264	2268	2258	2267	2264	2260	2266	2272	2265	2261	2269	2271	2268	2265	2266	2225	2268	2265	2264	2265	2263	2261	2259	2261	2264	2269	2269	2265	2268
NGE.clc	2041	2044	2038	2046	2044	2048	2048	2046	2047	2049	2047	2045	2046	2008	1994	2044	149	2048	2040	2045	2041	2045	2034	2043	2041	2037	2042	2048	2040	2035	2045	2047	2041	2043	2043	2002	2045	1793	1791	2041	2040	2038	2037	2040	2039	2046	2045	2040	2044
NL1700223	2041	2043	2041	2047	2047	2048	2050	2047	2048	2049	2048	2048	2046	2009	1996	2043	1581	2046	2040	2044	2038	2044	2034	2042	2041	2036	2041	2048	2041	2036	2046	2045	2041	2040	2042	2003	2043	1820	1819	2040	2038	2038	2037	2038	2039	2044	2049	2041	2024
NL1700566	2051	2055	2050	2059	2057	2063	2061	2058	2059	2059	2058	2058	2057	2020	2007	2056	1782	2057	2052	2058	2052	2056	2047	2056	2051	2050	2054	2061	2052	2047	2055	2061	2054	2054	2056	2017	2056	1722	1720	2053	2051	2050	2047	2051	2052	2057	2058	2053	2052
NL1700800	39	98	49	52	49	64	44	48	48	57	56	48	67	59	74	181	2061	164	169	47	176	44	59	54	44	58	54	57	53	48	48	51	44	62	47	50	49	2083	2083	53	62	57	74	60	43	67	67	40	97
NL1700844	41	90	44	45	42	57	37	41	41	50	49	41	60	54	66	172	2057	156	161	40	169	37	50	47	37	51	47	51	45	41	42	44	49	54	52	43	41	2078	2078	46	58	50	69	52	48	62	60	46	91
NL1701143	59	117	69	70	69	84	63	66	68	76	74	68	85	78	92	202	2056	181	184	67	192	64	79	74	64	78	73	77	73	69	68	71	65	82	69	70	69	2080	2080	72	83	76	94	79	65	87	88	62	90
NL1701173	53	80	53	33	51	67	47	28	51	4	35	50	61	57	65	176	2060	159	164	50	173	46	62	57	47	61	56	61	55	52	51	54	59	64	62	53	52	2081	2081	56	67	60	27	63	57	72	70	56	101
NL1701358	2241	2241	2238	2247	2247	2247	2249	2248	2248	2249	2248	2248	2247	2206	2195	2243	2254	2243	2237	2245	2238	2245	2237	2244	2241	2238	2244	2249	2243	2237	2246	2247	2244	2241	2244	2206	2246	2246	2245	2242	2240	2238	2235	2238	2241	2245	2245	2242	2241
NL1701474	2053	2057	2052	2061	2059	2065	2063	2060	2061	2061	2060	2060	2059	2022	2009	2058	1786	2059	2054	2060	2054	2058	2049	2058	2053	2052	2056	2063	2054	2049	2057	2063	2056	2056	2058	2019	2058	1724	1723	2055	2053	2052	2049	2053	2054	2059	2060	2055	2054
NL1701620	2073	2074	2074	2080	2079	2083	2081	2080	2081	2081	2081	2080	2079	2041	2026	2077	1798	2075	2070	2078	2071	2077	2067	2077	2074	2071	2075	2080	2074	2070	2077	2082	2075	2074	2074	2036	2077	1699	1698	2074	2072	2069	2068	2072	2073	2078	2080	2074	2075
NL1800002	50	76	49	30	47	64	44	25	48	17	32	46	56	53	62	170	2054	154	160	46	169	44	59	54	44	58	53	58	53	49	47	51	56	61	59	50	49	2078	2078	53	64	57	35	60	54	69	67	53	97
NL1800025	1411	1429	1413	1414	1416	1423	1418	1414	1415	1422	1419	1417	1421	1383	1387	1418	2061	1414	1410	1413	1409	1412	1406	1414	1406	1408	1411	1415	1411	1403	1410	1418	1412	1414	1414	1381	1412	2071	2070	1415	1411	1408	1414	1414	1404	1418	1419	1412	1412
NL1800037	2053	2057	2052	2061	2059	2065	2063	2060	2061	2061	2060	2060	2059	2022	2009	2058	1786	2059	2054	2060	2054	2058	2049	2058	2053	2052	2056	2063	2054	2049	2057	2063	2056	2056	2058	2019	2058	1724	1723	2055	2053	2052	2049	2053	2054	2059	2060	2055	2054
NL1800064	52	80	53	33	51	66	47	28	51	19	35	50	60	56	66	173	2059	158	163	50	172	46	62	57	47	61	56	61	56	52	51	53	59	65	62	53	52	2083	2083	56	67	60	38	63	57	72	70	56	101
NL1800080	52	80	53	33	51	66	47	28	51	19	35	50	60	56	66	173	2059	158	163	50	172	46	62	57	47	61	56	61	56	52	51	53	59	65	62	53	52	2083	2083	56	67	60	38	63	57	72	70	56	101
NL1800418	64	123	75	76	75	89	70	72	74	82	80	74	88	80	93	205	2061	185	187	72	194	70	85	80	70	84	79	81	78	74	73	76	71	87	74	75	74	2082	2082	77	87	81	99	83	71	91	94	68	93
NL1800531	36	98	49	49	49	63	44	47	47	56	53	48	64	54	71	180	2059	164	168	47	177	44	57	54	43	58	54	57	53	47	49	50	44	62	47	50	49	2077	2077	52	63	56	73	60	43	68	67	42	96
NL1800673	2040	2042	2039	2046	2045	2047	2049	2046	2047	2048	2047	2046	2045	2008	1997	2043	1579	2045	2039	2043	2037	2043	2033	2041	2040	2035	2040	2047	2040	2035	2045	2044	2040	2039	2041	2002	2042	1816	1815	2039	2037	2037	2036	2037	2038	2043	2048	2040	2023
NL1800717	2040	2042	2039	2046	2045	2047	2049	2046	2047	2048	2047	2046	2045	2008	1997	2043	1579	2045	2039	2043	2037	2043	2033	2041	2040	2035	2040	2047	2040	2035	2045	2044	2040	2039	2041	2002	2042	1816	1815	2039	2037	2037	2036	2037	2038	2043	2048	2040	2023
NL1800739	44	93	47	48	44	31	39	42	43	52	50	43	62	56	68	176	2061	160	164	28	173	25	38	33	29	37	37	54	49	43	44	19	51	23	55	17	10	2082	2082	14	61	54	71	54	49	65	63	50	89
NL1800740	64	121	72	74	72	88	68	70	72	79	78	71	88	81	95	206	2059	185	187	71	196	68	83	78	67	82	77	81	77	73	73	75	68	86	73	74	73	2082	2082	76	87	79	97	83	69	91	93	65	94
NL1900008	2087	2089	2086	2095	2093	2097	2097	2094	2095	2095	2094	2094	2093	2056	2041	2095	1813	2095	2090	2091	2094	2091	2084	2091	2088	2086	2090	2097	2087	2083	2091	2095	2089	2088	2089	2050	2091	1688	1688	2088	2087	2085	2083	2085	2087	2092	2095	2088	2087
NL1900697	68	127	78	80	79	93	74	76	78	86	84	78	95	86	101	213	2057	190	193	77	201	74	88	84	74	88	82	86	82	79	79	80	74	91	77	78	77	2080	2080	81	92	85	104	89	73	96	98	69	99
NL1900824	54	80	53	33	51	67	48	28	51	8	35	50	61	57	66	174	2060	159	164	50	172	46	62	57	47	61	56	61	55	52	52	54	59	64	62	53	52	2081	2082	56	67	60	25	63	57	72	71	56	100
OLC1061	2062	2065	2060	2070	2068	2070	2071	2070	2071	2072	2071	2069	2068	2029	2015	2068	1835	2068	2065	2066	2066	2065	2057	2066	2061	2058	2064	2070	2063	2057	2067	2069	2063	2061	2066	2024	2065	1681	1680	2062	2062	2059	2059	2061	2063	2067	2070	2061	2061
RDEx444	56	85	60	40	58	73	54	35	58	27	42	57	67	62	71	179	2051	161	167	57	176	54	69	64	54	68	62	68	63	58	58	60	65	71	66	59	58	2071	2071	62	74	67	45	69	62	79	77	62	108
RM11911	2038	2041	2035	2043	2041	2045	2045	2043	2044	2046	2044	2042	2043	2006	1991	2041	165	2045	2037	2042	2038	2042	2031	2040	2039	2034	2039	2045	2037	2032	2042	2044	2038	2040	2040	1999	2042	1792	1790	2038	2037	2035	2034	2037	2036	2043	2042	2037	2041
[truncated: 57 more columns]
